# Supplementary material for: The Effects of Empowerment Education on Daily Dairy Intake in Community-Dwelling of Older Asian Women
Source: Int J Environ Res Public Health. 2021 Apr 27;18(9):4659. doi: 10.3390/ijerph18094659 (PMC8124786; doi:10.3390/ijerph18094659)
Supplement: Supplementary file 1 [file ijerph-18-04659-s001.zip]

Archive with 1 entries (1 files):
- ijerph-1170103-supplementary.pdf
